# Supplementary material for: Docking data of selected human linker histone variants to the nucleosome
Source: Data Brief. 2020 Apr 16;30:105580. doi: 10.1016/j.dib.2020.105580 (PMC7176936; doi:10.1016/j.dib.2020.105580)
Supplement: Supplementary file 1 [file mmc1.xml]

<?xml version="1.0" encoding="utf-8" standalone="no"?>
<data>
  <datasets>
    <author>gkoorsen@uj.ac.za;g.koorsen@gmail.com</author>
    <type>1</type>
    <dataset>
      <name>Docking data of selected human linker histone variants to the nucleosome</name>
      <caption />
      <description>The dataset comprises of PDB files of modelled linker histone structures (GH1.0, GH1.4, GH1t, GH1oo and NGH1x), and their respective chromatosome models. A PDF document describing the data is also included.</description>
      <filetype>
        <name />
      </filetype>
      <filesize />
      <source>0</source>
      <sourcename>Original Data</sourcename>
      <access>
        <type>1</type>
        <name>Data available in data repository</name>
        <reponame>Mendeley Data</reponame>
        <PersistentId>10.17632/tb6f5gmtbn.2</PersistentId>
        <deeplinkurl>https://data.mendeley.com/datasets/tb6f5gmtbn/2</deeplinkurl>
      </access>
    </dataset>
  </datasets>
</data>
